# Supplementary material for: Synthesis and Characterization of Ciprofloxacin Loaded Star-Shaped Polycaprolactone–Polyethylene Glycol Hydrogels for Oral Delivery
Source: Micromachines (Basel). 2023 Jul 6;14(7):1382. doi: 10.3390/mi14071382 (PMC10383659; doi:10.3390/mi14071382)
Supplement: Supplementary file 1 [file micromachines-14-01382-s001.zip]

Archive with 1 entries (1 files):
- micromachines-2417821-supplementary.pdf
